# Supplementary material for: Williams Syndrome, Human Self-Domestication, and Language Evolution
Source: Front Psychol. 2019 Mar 18;10:521. doi: 10.3389/fpsyg.2019.00521 (PMC6431629; doi:10.3389/fpsyg.2019.00521)
Supplement: TABLE S1 — Set of genes considered in this study and predicted functional links between selected genes according to String 10.5. [file Table_1.XLSX]

## Sheet: Foglio1
	Domestication (Benítez-Burraco et al., 2017 + Theofanopoulou et al., 2017)	Neural crest (Benítez-Burraco et al., 2017)	Williams syndrome genes (DECIPHER)	Connections with domestication candidates (String)	Connections with NC candidates
	ABAT	ALX1	ABHD11
	ABCA10	ALX3	BAZ1B	SF3B1, POLR1E
	ABCA5	ALX4	BCL7B
	ABCB10	ASCL1	CLDN3	CLDN17
	ABCG1	BDNF	CLDN4	CLDN17
	ABCG2	BMP2	CLIP2
	ABHD1	BMP4	DNAJC30	HSPA13
	ACA64	BMP7	EIF4H	RNPC3, SF3B1, EIF2S2, RPL3, SPRM2, SNRPD1
	ACAD8	CAD7	ELN
	ACMSD	CDH2	FKBP6
	ACOT11	CDH6	FZD9		WNT7B, WNT3A, WNT1, WNT6
	ACOT13	CMYC	GTF2I	PRKG2
	ACOT8	COL1A2	GTF2IRD1	PRKG2
	ACOX2	COL2A1	LAT2
	ACOX3	CRKL	LIMK1	PLXNA4, EPHB4	EFNB1, EFNB2, TBL2, NRP1
	ACSF3	DCT	MLXIPL	PPP2CA
	ACSM5	DLX5	RFC2	POLI, ISG15, UBE2B, TUBGCP5, BRCA1
	ACSS2	DLX6	STX1A	NRXN1, CACNA1C, NRXN1, SNAP29
	ACTA1	EDN1	TBL2		LIMK1
	ADAM2	EDN3	VPS37D	CHMP4B
	ADAMDEC1	EDNRA	WBSCR22
	ADAMTS13	EDNRB	WBSCR27
	ADAMTSL3	EFNB1	WBSCR28
	ADRB2	EFNB2
	AHCY	ETS1
	AHCYL2	FGF2
	AK1	FGF8
	AKAP1	FOXD3
	ALDH16A1	GBX2
	ALDH18A1	GDNF
	ALDH1L2	GFAP
	ALK	GJB1
	ALS2CR12	GLI3
	AMACR	GSC
	AMBRA1	HDAC
	ANK1	HES1
	ANKDD1A	HES5
	ANKRD2	HOXA1
	ANKRD49	HOXA2
	ANKRD50	HOXA3
	ANKS4B	HOXB1
	APEH	ID3
	APOBEC4	ISL1
	APOPT1	ITGB1
	ARHGAP26	KIF1B
	ARID1B	LHX1
	ARID3B	LHX2
	ARL6IP1	MASH1
	ARL9	MAX
	ART3	MITF
	ASAP1	MSX1
	ASB11	MSX2
	ASIP	NEUROD
	ASTN1	NEUROG1
	ASTN2	NF1
	ATL1	NFKB
	ATXN7L1	NOTCH
	B3GALTL	NRP1
	B3GLCT	NRP2
	BAG5	OLIG1
	BARD1	OLIG2
	BAZ1B	PAX3
	BCAP31	PAX7
	BMP15	PHOX2B
	BMPR1B	PHOX2B
	BPI	PMP22
	BRAF	POMT1
	BRCA1	RET
	BTAF1	RHOB
	C11orf54	ROBO1
	C11orf63	ROBO2
	C15orf60	SDHB
	C16orf71	SDHD
	C17orf67	SNAIL1
	C1orf109	SNAIL2
	C22orf31	SOX10
	C2orf40	SOX5
	C2orf62	SOX9
	C3orf62	TBX1
	C4orf33	TFAP2A
	C5orf15	TMEM127
	C7orf72	TWIST
	C8B	VHL
	C9orf89	WNT1
	C9orf96	WNT3a
	CACNA1C	WNT6
	CACNA1D	WNT7B
	CADM2	WNT8
	CAGE1	ZEB2
	CALCB	ZIC1
	CASP7
	CAST
	CAV1
	CAV2
	CBD118
	CBD121
	CBD122
	CBX2
	CCDC38
	CCDC64B
	CCDC67
	CCDC70
	CCDC82
	CCNJ
	CCNT2
	CD27
	CD36
	CD48
	CD93
	CDH1
	CDH6
	CDK5RAP1
	CDKL3
	CDRT1
	CDRT4
	CELA1
	CENPE
	CENPM
	CEP68
	CEP97
	CERS3
	CETN3
	CHD7
	CHMP4B
	CIB4
	CKB
	CKM
	CLCA3
	CLDN17
	CLEC5A
	CLK3
	CNGA2
	CNTN6
	COA5
	COBL
	COG6
	COIL
	COL11A1
	COL14A1
	COL22A1
	COL6A3
	COL9A3
	COMMD1
	COQ10B
	COX4I1
	COX4I2
	CPEB3
	CRH
	CROCC
	CRTC3
	CRYM
	C-SKI
	CSPP1
	CTTN
	CUL1
	CUX2
	CXCL10
	CYB5R1
	CYFIP1
	CYP1A1
	CYP1A2
	CYP26A1
	CYP26C1
	CYP27B1
	DACT1
	DAPK1
	DBI
	DCC
	DCST1
	DDC
	DEFB103B
	DEFB119
	DEFB122
	DGAT1
	DHDH
	DLGAP1
	DLL3
	DMRT3
	DNAH3
	DNAH9
	DNAJA1
	DNAJB9
	DNTTIP2
	DOCK2
	DPEP3
	DSCAM
	DTD1
	DUSP19
	ECHDC1
	EDC3
	EDN3
	EDNRB
	EEA1
	EHBP1L1
	EIF2S2
	ELF2
	EMC2
	ENKUR
	ENTPD1
	ENTPD7
	EPHB4
	EPS15
	ERBB4
	ETNPPL
	ETV4
	EVC2
	EYA1
	F9
	FABP5
	FAF1
	FAIM3
	FAM107B
	FAM114A2
	FAM131B
	FAM172A
	FAM179A
	FAM40B
	FAM69A
	FANCA
	FANCB
	FAT4
	FBN3
	FBXL22
	FBXO10
	FBXO28
	FBXO31
	FBXW10
	FBXW11
	FCHSD2
	FCRL4
	FER
	FGA
	FGD6
	FGF13
	FGF18
	FGF4
	FGF5
	FGF8
	FGFBP3
	FHL1
	FMO3
	FN3K
	FOXD3
	FOXI1
	FOXJ3
	FRMD6
	FRMD7
	FRMPD1
	FSTL4
	GABRA5
	GAK
	GALR1
	GAPDHS
	GCNT7
	GDNF
	GEMIN7
	GGT6
	GGT7
	GLRA1
	GNAT3
	GNG10
	GNG4
	GNPTAB
	GOLGA1
	GP2
	GPATCH8
	GPR133
	GPR139
	GPR15
	GPR174
	GPRASP2
	GPRC5A
	GPRC5B
	GPRIN2
	GRHL3
	GRIA1
	GRIA2
	GRID1
	GRIK2
	GRIK3
	HADH
	HAS2
	HEATR5B
	HECA
	HEPACAM2
	HEPH
	HERC2
	HIPK2
	HMGA2
	HMMR
	HOPX
	HPS5
	HS3ST4
	HS6ST2
	HSD3B7
	HSPA13
	HSPD1
	HSPE1
	HTR4
	IFT80
	IFT81
	IGF1
	IGF2
	IGHMBP2
	IGSF1
	IGSF3
	IGSF9B
	IKZF1
	IMMP2L
	INHBC
	INPP4B
	INPP5J
	IPO4
	IQCB1
	ISG15
	ITGA2B
	ITGA9
	ITGBL1
	ITPR3
	JAM3
	JMJD1C
	JPH3
	JRKL
	KCNK10
	KDM3A
	KDM6B
	KDR
	KIAA0226
	KIAA0556
	KIAA1549
	KIF1C
	KIF22
	KIF27
	KIRREL2
	KIT
	KITLG
	KLF4
	KLHDC4
	KRIT1
	KRT71
	KYNU
	LAMC2
	LAMC3
	LAP3
	LATS2
	LCAT
	LCLAT1
	LEPREL1
	LHFPL3
	LIAS
	LILRA6
	LIMD1
	LIN28B
	LINC01927
	LINGO2
	LMF1
	LRIG3
	LRP1B
	LRRC32
	LRRC36
	LRRN3
	LSM3
	LTF
	LYST
	MAFK
	MAGOH
	MAOA
	MAOB
	MAP3K1
	MAP3K4
	MAP7D2
	MAP7D3
	MAPK10
	MARCH10
	MARCH7
	MARK2
	MARK3
	MARVELD3
	MATN2
	MBD2
	MBP
	MC1R
	MC2R
	MC4R
	MCF2
	MCHR2
	MED23
	MERTK
	METAP2
	METTL22
	METTL8
	MFAP3
	MGAM
	MGC12345
	MIER3
	MIF4GD
	MIIP
	MINOS1
	MITF
	MKKS
	MMP16
	MOB4
	MORC1
	MPV17L
	MRPL11
	MRPL52
	MSI2
	MSRB3
	MSTN
	MT1F
	MT1L
	MT2A
	MTIF2
	MTRF1
	MURC
	MVK
	MYBPC1
	MYLK3
	MYO15A
	MYO9A
	MYOF
	NAPRT1
	NCAPD3
	NCAPG
	NCOA6
	NCTIN1
	NDUFB1
	NEK1
	NEK4
	NFAM1
	NFKBIZ
	NID2
	NINJ1
	NIPA2
	NIPBL
	NKAIN2
	NOCT
	NOL4
	NOLC1
	NOSTRIN
	NOTCH2
	NPAS3
	NPFFR2
	NPTX1
	NR2F2
	NR3C1
	NR3C2
	NRF1
	NRG2
	NRG4
	NRSA2
	NRXN1
	NT5DC2
	NTAN1
	NTM
	NUDT15
	NUMB
	NUP133
	NUP54
	NXPE3
	OLIG1
	OMA1
	OPCML
	OPTC
	OR10K1
	OR13C8
	OR2B11
	OR4D6
	OR51A7
	OR9A4
	OTOF
	PAFAH2
	PARP12
	PARVG
	PAX2
	PAX3
	PCDH18
	PCDHA1
	PCDHB4
	PCSK5
	PDE4D
	PDE4DIP
	PDE5A
	PDE7B
	PDILT
	PDRG1
	PDXDC1
	PEX7
	PHF2
	PHF20
	PHLDB3
	PIK3C3
	PITRM1
	PJA2
	PKD1L1
	PLA2G2E
	PLA2G3
	PLAC1
	PLAC8L1
	PLAG1
	PLCE1
	PLEKHH1
	PLEKHM3
	PLIN3
	PLXNA4
	PMEL
	PML
	Pol
	POLI
	POLR1E
	POMC
	POP1
	PPAP2A
	PPAPDC1B
	PPARD
	PPFIBP1
	PPM1D
	PPP1R13B
	PPP2CA
	PRICKLE4
	PRKAG1
	PRKAG3
	PRKCZ
	PRKG2
	PRMT3
	PROM1
	PRR11
	PRX
	PSMB7
	PSPH
	PSTK
	PTPN4
	PTPRR
	PTPRS
	PUSL1
	PVRL3
	Q2ABD2
	RAB3GAP1
	RABGAP1L
	RABL3
	RALGAPA2
	RALY
	RANBP17
	RAPH1
	RASGEF1B
	RBM11
	RBP5
	RCSD1
	REEP1
	RELL1
	RELT
	RET
	RFTN2
	RG9MTD3
	RHBDD1
	RHPN1
	RIMKLA
	RNASE6
	RNF103
	RNF144B
	RNPC3
	ROBO1
	RPL3
	RPL31
	RRN3
	RRN3P1
	RRNRP2
	RSL1D1
	RSPO2
	RTP3
	RXFP2
	RYR1
	S100A12
	SAE1
	SCARB2
	SCN9A
	SCP2D1
	SCPEP1
	SCRIB
	SDAD1
	SDHAF3
	SDK2
	SEC24A
	SEC63
	SEMA3D
	SEMA6A
	SENP5
	SENP7
	2010-09-01
	SERINC3
	SETBP1
	SETD9
	SETMAR
	SF3B1
	SGCD
	SH2D5
	SH3GL2
	SHC4
	SIAE
	SKA2
	SKI
	SKP1
	SLC22A13
	SLC22A15
	SLC22A18
	SLC25A38
	SLC35D1
	SLC35F5
	SLC39A7
	SLC39A8
	SLC41A2
	SLC43A1
	SLC46A1
	SLC5A1
	SLC5A4
	SLC6A1
	SLC6A17
	SLC9A6
	SLCO1A2
	SMAD2
	SMC4
	SMG1
	SMG6
	SMIM23
	SMO
	SMYD2
	SNAP29
	SNCG
	SNRPD1
	SOCS4
	SOX10
	SOX2
	SOX6
	SOX9
	SPATA19
	SPATA21
	SPATA7
	SPERT
	SPHKAP
	SPINT1
	SPTAN1
	SPTBN5
	SREBF1
	SRP72
	SRRM2
	STAB1
	STARD5
	STARD6
	STC2
	STK10
	STK11IP
	STS
	STX7
	STXBP6
	SUN3
	SURF2
	SUSD3
	SYNJ2
	SYNM
	SYTL1
	TAOK1
	TAS2R1
	TAS2R16
	TAS2R3
	TAS2R38
	TBC1D9
	TBXAS1
	TCOF1
	TCTN1
	TCTN3
	TEKT3
	TEX14
	TF
	TFCP2L1
	TH
	THBS2
	THEGL
	THUMPD1
	THYN1
	TLX3
	TMEM114
	TMEM132D
	TMEM159
	TMEM182
	TMEM242
	TMEM59L
	TMEM71
	TNFRSF9
	TNKS2
	TOE1
	TP53BP1
	TPH1
	TRA2B
	TRAPPC8
	TRBV25OR9-2
	TRDN
	TRIM16
	TRIM59
	TRIO
	TRMT61A
	TRPM1
	TRPV6
	TRY1
	TRY2
	TRY3
	TSTD2
	TTC21B
	TTC39A
	TUBGCP5
	TVP23B
	TVP23C
	TXN2
	TXNRD2
	TYK2
	TYRP1
	U2
	UBE2B
	UBXN10
	ULBP3
	UMOD
	UNC93A
	URB2
	USP45
	UVRAG
	V1R
	VDAC1
	VEZT
	VPS26B
	VRK1
	VWC2
	VWDE
	WASF3
	WDR17
	WDR62
	WDR90
	WFDC8
	WIPF2
	WIPF3
	WNK2
	WWC1
	XCR1
	XPBP
	XPC
	XPO6
	YSK4
	YWHAH
	ZC3H3
	ZFAT
	ZFYVE19
	ZMYND10
	ZNF236
	ZNF286A
	ZNF286B
	ZNF436
	ZNF492
	ZNF516
	ZNF521
	ZNF555
	ZNF622
	ZNF679
	ZNF780B
	ZP2
	ZPBP
	ZZEF1
