# Supplementary material for: Williams Syndrome, Human Self-Domestication, and Language Evolution
Source: Front Psychol. 2019 Mar 18;10:521. doi: 10.3389/fpsyg.2019.00521 (PMC6431629; doi:10.3389/fpsyg.2019.00521)
Supplement: TABLE S2 — GO analyses via Enrichr of candidate genes for domestication that are significantly dysregulated in the blood of patients with WS. [file Table_2.XLSX]

## Sheet: Hoja1
GO Biological Process 2018
Index	Name	P-value	Adjusted p-value	Z-score	Combined score
1	osteoblast development (GO:0002076)	0.00007779	0.02746	-1.76	16.69
2	cellular response to bacterial lipopeptide (GO:0071221)	0.01045	0.09698	-3.62	16.52
3	melanocyte differentiation (GO:0030318)	0.01194	0.09698	-3.43	15.18
4	sterol import (GO:0035376)	0.01045	0.09698	-3.23	14.73
5	protein repair (GO:0030091)	0.01045	0.09698	-3.21	14.63
6	cGMP-mediated signaling (GO:0019934)	0.01342	0.09698	-3.25	14.01
7	bone cell development (GO:0098751)	0.01194	0.09698	-3.12	13.83
8	terpenoid metabolic process (GO:0006721)	0.01194	0.09698	-3.10	13.72
9	regulation of relaxation of cardiac muscle (GO:1901897)	0.01045	0.09698	-2.99	13.63
10	cholesterol import (GO:0070508)	0.01045	0.09698	-2.96	13.51
GO Molecular Function 2018
Index	Name	P-value	Adjusted p-value	Z-score	Combined score
1	low-density lipoprotein particle binding (GO:0030169)	0.0003279	0.007759	-2.44	19.59
2	low-density lipoprotein receptor activity (GO:0005041)	0.0001957	0.007759	-2.21	18.90
3	scavenger receptor activity (GO:0005044)	0.0004932	0.008351	-2.35	17.93
4	lipoprotein particle receptor activity (GO:0030228)	0.0002576	0.007759	-2.12	17.54
5	lipoprotein particle binding (GO:0071813)	0.0005881	0.008351	-2.23	16.56
6	cyclic-nucleotide phosphodiesterase activity (GO:0004112)	0.01638	0.07444	-3.65	14.99
7	myosin heavy chain binding (GO:0032036)	0.01194	0.07444	-3.14	13.89
8	histone kinase activity (GO:0035173)	0.01490	0.07444	-3.07	12.91
9	ubiquinone binding (GO:0048039)	0.01045	0.07444	-2.58	11.75
10	dynactin binding (GO:0034452)	0.01786	0.07444	-2.89	11.62
GO Cellular Component 2018
Index	Name	P-value	Adjusted p-value	Z-score	Combined score
1	RNAi effector complex (GO:0031332)	0.01490	0.1464	-2.76	11.60
2	RISC complex (GO:0016442)	0.01490	0.1464	-2.69	11.29
3	specific granule (GO:0042581)	0.001772	0.07265	-1.62	10.29
4	nuclear replication fork (GO:0043596)	0.01786	0.1464	-2.39	9.63
5	specific granule membrane (GO:0035579)	0.008374	0.1464	-1.86	8.90
6	brush border membrane (GO:0031526)	0.04263	0.1748	-2.44	7.70
7	platelet alpha granule membrane (GO:0031092)	0.02667	0.1562	-2.11	7.66
8	calcium channel complex (GO:0034704)	0.03685	0.1748	-1.97	6.52
9	tertiary granule (GO:0070820)	0.02530	0.1562	-1.74	6.42
10	replication fork (GO:0005657)	0.03975	0.1748	-1.98	6.37
MGI Mammalian Phenotype 2017
Index	Name	P-value	Adjusted p-value	Z-score	Combined score
1	MP:0002082_postnatal_lethality	0.0001035	0.007472	-3.45	31.67
2	MP:0010016_variable_depigmentation	0.00001303	0.005640	-2.29	25.72
3	MP:0001265_decreased_body_size	0.005463	0.04854	-4.21	21.91
4	MP:0002939_head_spot	0.00004546	0.006562	-2.16	21.65
5	MP:0002940_variable_body_spotting	0.00009715	0.007472	-2.34	21.58
6	MP:0011277_decreased_tail_pigmentation	0.00009715	0.007472	-2.32	21.41
7	MP:0001967_deafness	0.0003723	0.01791	-2.69	21.21
8	MP:0011085_postnatal_lethality,_complete_penetrance	0.002470	0.04854	-3.33	19.99
9	MP:0001189_absent_skin_pigmentation	0.00004546	0.006562	-1.98	19.81
10	MP:0002135_abnormal_kidney_morphology	0.001967	0.04787	-3.02	18.80
Human Phenotype Ontology
Index	Name	P-value	Adjusted p-value	Z-score	Combined score
1	Malar flattening (HP:0000272)	0.0001677	0.01492	-2.40	20.83
2	Patchy hypopigmentation of hair (HP:0011365)	0.0001186	0.01492	-2.11	19.08
3	White forelock (HP:0002211)	0.00009715	0.01492	-1.97	18.23
4	Heterochromia iridis (HP:0001100)	0.0002576	0.01492	-2.09	17.26
5	Blue irides (HP:0000635)	0.0003279	0.01492	-2.11	16.91
6	Germ cell neoplasia (HP:0100728)	0.0003279	0.01492	-2.09	16.81
7	Hypothyroidism (HP:0000821)	0.0007598	0.02125	-2.33	16.70
8	Mandibular prognathia (HP:0000303)	0.0004083	0.01531	-2.06	16.11
9	Camptodactyly of finger (HP:0100490)	0.0007784	0.02125	-2.23	15.98
10	Prolonged bleeding time (HP:0003010)	0.0004487	0.01531	-2.02	15.56
Jensen TISSUES
Index	Name	P-value	Adjusted p-value	Z-score	Combined score
1	Gut	0.0005792	0.04055	-7.73	57.65
2	B-lymphocyte	0.01243	0.1553	-8.48	37.19
3	Brain	0.01061	0.1553	-7.76	35.30
4	Myoblast	0.0004335	0.04055	-3.60	27.84
5	Liver	0.01656	0.1553	-6.74	27.62
6	Myotube	0.0004868	0.04055	-3.41	26.03
7	Urinary_bladder	0.04623	0.1616	-7.63	23.47
8	BTO:0005453	0.03722	0.1605	-6.55	21.57
9	Heart	0.03948	0.1605	-6.46	20.87
10	Esophagus	0.07456	0.2050	-6.99	18.15
