# Supplementary material for: Williams Syndrome, Human Self-Domestication, and Language Evolution
Source: Front Psychol. 2019 Mar 18;10:521. doi: 10.3389/fpsyg.2019.00521 (PMC6431629; doi:10.3389/fpsyg.2019.00521)
Supplement: TABLE S3 — Brain expression profile according to the Human Brain Transcriptome Database of candidate genes for domestication that are significantly dysregulated in the blood of patients with WS. Six different brain regions are considered: the cerebellar cortex (CBC), the mediodorsal nucleus of the thalamus (MD), the striatum (STR), the amygdala (AMY), the hippocampus (HIP) and 11 areas of neocortex (NCX). [file Table_3.XLSX]

## Sheet: BAZ1B
Brain expression profile of the gene across development according to the Human Brain Transcriptome Database (http://hbatlas.org/).
Six different brain regions are considered: the cerebellar cortex (CBC), the mediodorsal nucleus of the thalamus (MD), the striatum (STR), the amygdala (AMY), the hippocampus (HIP) and 11 areas of neocortex (NCX).

## Sheet: LINGO2
Brain expression profile of the gene across development according to the Human Brain Transcriptome Database (http://hbatlas.org/).
Six different brain regions are considered: the cerebellar cortex (CBC), the mediodorsal nucleus of the thalamus (MD), the striatum (STR), the amygdala (AMY), the hippocampus (HIP) and 11 areas of neocortex (NCX).

## Sheet: ALDH1L2
	NO DATA AVAILABLE
Brain expression profile of the gene across development according to the Human Brain Transcriptome Database (http://hbatlas.org/).
Six different brain regions are considered: the cerebellar cortex (CBC), the mediodorsal nucleus of the thalamus (MD), the striatum (STR), the amygdala (AMY), the hippocampus (HIP) and 11 areas of neocortex (NCX).

## Sheet: ENKUR
Brain expression profile of the gene across development according to the Human Brain Transcriptome Database (http://hbatlas.org/).
Six different brain regions are considered: the cerebellar cortex (CBC), the mediodorsal nucleus of the thalamus (MD), the striatum (STR), the amygdala (AMY), the hippocampus (HIP) and 11 areas of neocortex (NCX).

## Sheet: KIT
Brain expression profile of the gene across development according to the Human Brain Transcriptome Database (http://hbatlas.org/).
Six different brain regions are considered: the cerebellar cortex (CBC), the mediodorsal nucleus of the thalamus (MD), the striatum (STR), the amygdala (AMY), the hippocampus (HIP) and 11 areas of neocortex (NCX).

## Sheet: RELL1
Brain expression profile of the gene across development according to the Human Brain Transcriptome Database (http://hbatlas.org/).
Six different brain regions are considered: the cerebellar cortex (CBC), the mediodorsal nucleus of the thalamus (MD), the striatum (STR), the amygdala (AMY), the hippocampus (HIP) and 11 areas of neocortex (NCX).

## Sheet: KIF27
Six different brain regions are considered: the cerebellar cortex (CBC), the mediodorsal nucleus of the thalamus (MD), the striatum (STR), the amygdala (AMY), the hippocampus (HIP) and 11 areas of neocortex (NCX).

## Sheet: PAX3
Brain expression profile of the gene across development according to the Human Brain Transcriptome Database (http://hbatlas.org/).
Six different brain regions are considered: the cerebellar cortex (CBC), the mediodorsal nucleus of the thalamus (MD), the striatum (STR), the amygdala (AMY), the hippocampus (HIP) and 11 areas of neocortex (NCX).

## Sheet: GGT7
Brain expression profile of the gene across development according to the Human Brain Transcriptome Database (http://hbatlas.org/).
Six different brain regions are considered: the cerebellar cortex (CBC), the mediodorsal nucleus of the thalamus (MD), the striatum (STR), the amygdala (AMY), the hippocampus (HIP) and 11 areas of neocortex (NCX).

## Sheet: COQ10B
Brain expression profile of the gene across development according to the Human Brain Transcriptome Database (http://hbatlas.org/).
Six different brain regions are considered: the cerebellar cortex (CBC), the mediodorsal nucleus of the thalamus (MD), the striatum (STR), the amygdala (AMY), the hippocampus (HIP) and 11 areas of neocortex (NCX).

[truncated: 19 more sheets: SIX3, PDE4D, AHCYL2, LAMC2, SPTBN5 , CLEC5A, SETBP1, STAB1, CASP7, TBXAS1, CYFIP1, CYP1A2, CD36, OTOF, FBXO10, PPAPDC1B, TFCP2L1, CKM, MYOF]
