# Supplementary material for: Williams Syndrome, Human Self-Domestication, and Language Evolution
Source: Front Psychol. 2019 Mar 18;10:521. doi: 10.3389/fpsyg.2019.00521 (PMC6431629; doi:10.3389/fpsyg.2019.00521)
Supplement: TABLE S4 — GO analyses via Enrichr of candidate genes for NC development and function that are significantly dysregulated in the blood of patients with WS. [file Table_4.XLSX]

## Sheet: Hoja1
GO Biological Process 2018
Index	Name	P-value	Adjusted p-value	Z-score	Combined score
1	gap junction assembly (GO:0016264)	0.001050	0.01470	-3.38	23.19
2	sensory perception of mechanical stimulus (GO:0050954)	0.01180	0.04288	-1.73	7.68
3	apoptotic process (GO:0006915)	0.03440	0.09632	-2.04	6.86
4	sensory perception of sound (GO:0007605)	0.01225	0.04288	-1.33	5.84
5	transcription, DNA-templated (GO:0006351)	0.05260	0.1144	-1.87	5.52
6	cell-cell junction assembly (GO:0007043)	0.01195	0.04288	-1.21	5.35
7	positive regulation of nucleic acid-templated transcription (GO:1903508)	0.07357	0.1144	-1.99	5.20
8	positive regulation of transcription from RNA polymerase II promoter (GO:0045944)	0.1220	0.1553	-1.88	3.96
9	positive regulation of gene expression (GO:0010628)	0.1114	0.1553	-1.66	3.64
10	nervous system development (GO:0007399)	0.06686	0.1144	-1.32	3.57
GO Molecular Function 2018
Index	Name	P-value	Adjusted p-value	Z-score	Combined score
1	gap junction channel activity (GO:0005243)	0.001799	0.003898	-2.63	16.63
2	wide pore channel activity (GO:0022829)	0.001949	0.003898	-2.59	16.19
3	sequence-specific DNA binding (GO:0043565)	0.05809	0.07745	-1.41	4.00
4	DNA binding (GO:0003677)	0.1282	0.1282	-1.19	2.44
GO Cellular Component 2018
No data available
MGI Mammalian Phenotype 2017
Index	Name	P-value	Adjusted p-value	Z-score	Combined score
1	MP:0002951_small_thyroid_gland	0.000315	0.00003811	-2.85	42.59
2	MP:0004136_abnormal_tongue_muscle_morphology	0.0008248	0.00004990	-2.66	37.26
3	MP:0004846_absent_skeletal_muscle	0.0004500	0.005701	-4.58	35.27
4	MP:0000681_abnormal_thyroid_gland_morphology	0.000002564	0.0001034	-2.38	30.67
5	MP:0010016_variable_depigmentation	0.0005999	0.005701	-3.95	29.31
6	MP:0012547_spina_bifida_cystica	0.0005999	0.005701	-3.50	25.98
7	MP:0004289_abnormal_bony_labyrinth	0.001050	0.005701	-3.74	25.67
8	MP:0002249_abnormal_larynx_morphology	0.0008998	0.005701	-3.60	25.23
9	MP:0003007_ectopic_thymus	0.0007498	0.005701	-3.28	23.63
10	MP:0010572_persistent_right_dorsal_aorta	0.0008998	0.005701	-3.23	22.66
Human Phenotype Ontology
Index	Name	P-value	Adjusted p-value	Z-score	Combined score
1	Patchy hypopigmentation of hair (HP:0011365)	0.001649	0.01038	-2.07	13.26
2	Congenital sensorineural hearing impairment (HP:0008527)	0.001499	0.01038	-2.00	13.01
3	Hypoplasia of the iris (HP:0007676)	0.001949	0.01038	-2.03	12.66
4	White forelock (HP:0002211)	0.001499	0.01038	-1.93	12.53
5	Tented upper lip vermilion (HP:0010804)	0.002248	0.01038	-1.95	11.90
6	Abnormality of the Achilles tendon (HP:0005109)	0.001949	0.01038	-1.89	11.79
7	Narrow nasal bridge (HP:0000446)	0.002248	0.01038	-1.93	11.75
8	Supernumerary bones of the axial skeleton (HP:0009144)	0.002099	0.01038	-1.90	11.71
9	Achilles tendon contracture (HP:0001771)	0.001799	0.01038	-1.85	11.71
10	Atelectasis (HP:0100750)	0.002548	0.01038	-1.95	11.64
Jensen TISSUES
Index	Name	P-value	Adjusted p-value	Z-score	Combined score
1	Neural_crest	0.0001412	0.004141	-4.22	37.40
2	Neural_tube	0.0001049	0.004141	-3.86	35.40
3	Adult	0.006121	0.03848	-6.80	34.68
4	Branchial_arch	0.00004153	0.003654	-3.04	30.68
5	Muscle_stem_cell	0.002248	0.02827	-3.77	23.01
6	Pharyngeal_gland	0.001050	0.02309	-3.10	21.26
7	Thymic_epithelium	0.001799	0.02827	-3.11	19.64
8	Gill_arch	0.002847	0.03132	-3.25	19.07
9	Tailbud_stage	0.002248	0.02827	-2.72	16.61
10	P-19_cell	0.004643	0.03714	-3.04	16.33
