# Supplementary material for: Williams Syndrome, Human Self-Domestication, and Language Evolution
Source: Front Psychol. 2019 Mar 18;10:521. doi: 10.3389/fpsyg.2019.00521 (PMC6431629; doi:10.3389/fpsyg.2019.00521)
Supplement: TABLE S5 — Brain expression profile according to the Human Brain Transcriptome Database of candidate genes for NC development and function that are significantly dysregulated in the blood of patients with WS. Six different brain regions are considered: the cerebellar cortex (CBC), the mediodorsal nucleus of the thalamus (MD), the striatum (STR), the amygdala (AMY), the hippocampus (HIP) and 11 areas of neocortex (NCX). [file Table_5.XLSX]

## Sheet: GJB1
Brain expression profile of the gene across development according to the Human Brain Transcriptome Database (http://hbatlas.org/).
Six different brain regions are considered: the cerebellar cortex (CBC), the mediodorsal nucleus of the thalamus (MD), the striatum (STR), the amygdala (AMY), the hippocampus (HIP) and 11 areas of neocortex (NCX).

## Sheet: HOXA3
Brain expression profile of the gene across development according to the Human Brain Transcriptome Database (http://hbatlas.org/).
Six different brain regions are considered: the cerebellar cortex (CBC), the mediodorsal nucleus of the thalamus (MD), the striatum (STR), the amygdala (AMY), the hippocampus (HIP) and 11 areas of neocortex (NCX).

## Sheet: PAX3
Brain expression profile of the gene across development according to the Human Brain Transcriptome Database (http://hbatlas.org/).
Six different brain regions are considered: the cerebellar cortex (CBC), the mediodorsal nucleus of the thalamus (MD), the striatum (STR), the amygdala (AMY), the hippocampus (HIP) and 11 areas of neocortex (NCX).
